# Supplementary material for: Temporal Dynamics of the Transcriptional Response to Dengue Virus Infection in Nicaraguan Children
Source: PLoS Negl Trop Dis. 2012 Dec 20;6(12):e1966. doi: 10.1371/journal.pntd.0001966 (PMC3527342; doi:10.1371/journal.pntd.0001966)
Supplement: Table S1 — Transcripts that are associated with differences between primary DF and secondary DSS on fever day 3 (FDR<20%). (XLS) [file pntd.0001966.s006.xls]

## Sheet: Supporting Table 2.txt
Supporting Table 1. Transcripts that are associated with differences between primary DF and secondary DSS on fever day 3 (FDR<20%).
					Relative transcript abundance compared to healthy controls (median, log2)
HEEBO probe ID	Gene Symbol	Gene Name	Entrez Gene ID	Gene Cluster in Figure 5	DF1 (n=5)	DF2 (n=5)	DHF (n=4)	DSS (n=4)
hSQ000140	HBEGF	Heparin-binding EGF-like growth factor	1839	DF1oDSSd	-1.80643	-2.95764	-3.19151	-4.17999
hSQ000769	TBPL1	TBP-like 1	9519	DF1uDSSo	1.62847	0.905324	0.520226	-0.497339
hSQ000838	COMT	catechol-O-methyltransferase	1312	DF1oDSSd	0.389004	-0.957883	0.361233	-0.557994
hSQ001026	POLE2	Polymerase (DNA directed), epsilon 2 (p59 subunit)	5427	DF1oDSSu	0.285226	2.07061	3.2157	2.17451
hSQ001173	NBPF10	Neuroblastoma breakpoint family, member 10	25832	DF1oDSSd	-0.019776	-1.53587	-1.01097	-1.68353
hSQ001440	HIST1H2BK	Histone cluster 1, H2bk	85236	DF1uDSSo	3.09198	1.82497	1.36079	0.058226
hSQ001637	LOC285321	similar to tropomyosin 4	285321	DF1uDSSo	1.50692	0.514621	0.483675	-0.278886
hSQ001783	CLCC1	chloride channel CLIC-like 1	23155	DF1oDSSu	-1.04654	1.16716	1.00811	0.935883
hSQ001849	CDKN1C	Cyclin-dependent kinase inhibitor 1C (p57, Kip2)	1028	DF1oDSSd	0.202137	-1.05564	-0.945188	-2.05867
hSQ002140	CCNL1	Cyclin L1	57018	DF1oDSSd	-0.180896	-0.349699	-0.186604	-1.32384
hSQ002148	SHMT1	Serine hydroxymethyltransferase 1 (soluble)	6470	DF1oDSSu	-0.419364	0.644468	0.308244	0.867792
hSQ002154	ENOSF1	Enolase superfamily member 1	55556	DF1dDSSu	-1.27402	-0.350339	-0.476349	-0.0482685
hSQ002232	LGALS3BP	Lectin, galactoside-binding, soluble, 3 binding protein	3959	DF1uDSSo	3.7067	1.89462	2.69551	1.28794
hSQ002246	WARS	Tryptophanyl-tRNA synthetase	7453	DF1uDSSo	2.33404	1.33295	1.33876	0.73285
hSQ002283	UBE2F	Ubiquitin-conjugating enzyme E2F (putative)	140739	DF1uDSSo	0.923756	0.939693	0.575508	-0.352054
hSQ002453	MOXD1	Monooxygenase, DBH-like 1	26002	DF1dDSSu	-0.283353	-0.0343	-0.316545	0.499225
hSQ002525	ALG14	Asparagine-linked glycosylation 14 homolog (S. cerevisiae)	199857	DF1oDSSu	-0.834386	0.950995	0.505896	0.931554
hSQ002599	WRB	tryptophan rich basic protein	7485	DF1uDSSo	3.35009	2.69603	2.73684	1.54093
hSQ002868	SEPT7	Septin 7	989	DF1oDSSd	0.284095	-1.5244	-0.5645	-1.73206
hSQ002973	TRAM2	Translocation associated membrane protein 2	9697	DF1oDSSu	-0.636245	1.75659	0.985507	1.24638
hSQ003061	RPL26P12	ribosomal protein L26 pseudogene 12	391126	DF1dDSSu	-1.31477	-0.319576	-0.68682	-0.311047
hSQ003077	ZFAND3	Zinc finger, AN1-type domain 3	60685	DF1oDSSd	0.461977	-0.54228	-0.859213	-1.08521
hSQ003091	RRAS2	Related RAS viral (r-ras) oncogene homolog 2	22800	DF1dDSSu	-1.63997	0.234508	-0.675771	0.148034
hSQ003100	IGF2BP3	insulin-like growth factor 2 mRNA binding protein 3	10643	DF1uDSSo	3.80759	1.37528	0.979205	1.44526
hSQ003158	TOMM70A	Translocase of outer mitochondrial membrane 70 homolog A (S. cerevisiae)	9868	DF1dDSSu	-0.259364	-0.154171	-0.316756	1.01779
hSQ003559	MTMR11	Myotubularin related protein 11	10903	DF1uDSSo	0.895815	0.88668	-0.407432	-0.378342
hSQ003717	CCDC41	Coiled-coil domain containing 41	51134	DF1dDSSu	-0.873303	0.27462	-0.0314585	0.551162
hSQ003731	MYL12B	Myosin, light chain 12B, regulatory	103910	DF1uDSSo	0.443761	0.254626	0.288743	-0.572051
hSQ003920	FTHL5	Ferritin, heavy polypeptide-like 5	2509	DF1oDSSd	0.129292	0.834377	-0.081128	-1.06771
hSQ004053	C16orf58	Chromosome 16 open reading frame 58	64755	DF1oDSSu	-0.577041	0.35065	0.274572	0.643976
hSQ004160	CARD16	caspase recruitment domain family, member 16	114769	DF1uDSSo	0.897539	0.241332	0.181538	-0.074456
hSQ004258	GSTZ1	glutathione transferase zeta 1	2954	DF1oDSSu	-0.517151	0.071753	0.187567	0.840004
hSQ004273	AIF1	Allograft inflammatory factor 1	199	DF1oDSSd	0.729096	-0.500387	-0.371611	-1.1105
hSQ004701	CBR1	Carbonyl reductase 1	873	DF1uDSSo	2.1817	1.65962	2.00354	1.08117
hSQ004837	RRM2	Ribonucleotide reductase M2	6241	DF1oDSSu	-0.416081	0.506914	2.50273	2.56838
hSQ005332	UBE2J1	Ubiquitin-conjugating enzyme E2, J1 (UBC6 homolog, yeast)	51465	DF1oDSSu	-0.186245	1.93969	0.638541	0.879507
hSQ005353	ANKRD26	Ankyrin repeat domain 26	22852	DF1dDSSu	-0.66706	-0.277516	-0.0824075	0.627143
hSQ005402	ARL6IP5	ADP-ribosylation-like factor 6 interacting protein 5	10550	DF1oDSSd	0.179418	0.340284	-0.150795	-1.16317
hSQ005513	SNAP23	Transcribed locus	8773	DF1oDSSd	1.01876	0.101753	-0.172432	-1.26343
hSQ005539	ITM2C	Integral membrane protein 2C	81618	DF1oDSSu	-0.445215	-0.759278	0.366343	0.833976
hSQ005799	ARL6IP5	ADP-ribosylation-like factor 6 interacting protein 5	10550	DF1oDSSd	0.556211	0.105311	-0.012097	-1.03579
hSQ006163	YWHAB	tyrosine 3-monooxygenase/tryptophan 5-monooxygenase activation protein, beta polypeptide	7529	DF1uDSSo	0.864419	-0.04105	0.639205	-0.35639
hSQ006201	RUFY1	RUN and FYVE domain containing 1	80230	DF1uDSSo	3.8082	1.37005	1.44995	-0.249394
hSQ006317	TPM4	Tropomyosin 4	7171	DF1uDSSo	1.85214	0.056668	1.10889	-0.107107
hSQ006378	GLCCI1	Glucocorticoid induced transcript 1	113263	DF1oDSSu	-1.38124	0.751753	0.177567	0.618222
hSQ007100	ANXA11	Annexin A11	311	DF1dDSSu	-0.788181	-0.379276	-0.495769	0.185541
hSQ007169	TRIP13	Thyroid hormone receptor interactor 13	9319	DF1oDSSu	-0.548585	1.39786	2.77042	1.70931
hSQ007278	FAM176B	Family with sequence similarity 176, member B	55194	DF1uDSSo	1.73442	0.935284	0.732093	-0.716394
hSQ007480	GNG11	Guanine nucleotide binding protein (G protein), gamma 11	2791	DF1uDSSo	4.47846	2.3444	-0.279593	-1.12735
hSQ007677	LYL1	Lymphoblastic leukemia derived sequence 1	4066	DF1uDSSo	1.78942	0.520284	0.039205	-0.0663935
hSQ007907	ACO2	Aconitase 2, mitochondrial	50	DF1oDSSu	-0.407431	0.520948	0.529322	0.558325
hSQ008484	MT-TF	mitochondrially encoded tRNA phenylalanine	4558	DF1uDSSo	2.06427	1.39268	0.554061	-1.07332
hSQ009160	CLINT1	clathrin interactor 1	9685	DF1oDSSu	-0.955805	0.446485	0.798004	0.395442
hSQ009307	HIST1H2BC	Transcribed locus, strongly similar to NP_956411.1 histone H2B 3 [Danio rerio]	8347	DF1uDSSo	4.05295	3.25889	1.5049	0.772143
hSQ009579	MOBKL1A	MOB1, Mps One Binder kinase activator-like 1A (yeast)	92597	DF1oDSSd	1.4982	-0.005865	-0.89505	-0.716047
hSQ009591	RIT1	Ras-like without CAAX 1	6016	DF1uDSSo	1.55495	0.637945	0.698759	0.276195
hSQ010244	RIPK2	Receptor-interacting serine-threonine kinase 2	8767	DF1oDSSd	0.155976	-0.591798	-0.399383	-1.43827
hSQ010458	PBX2	Pre-B-cell leukemia homeobox 2	5089	DF1oDSSd	-0.312914	-2.65132	-2.5391	-2.08323
hSQ010533	TGM2	Transglutaminase 2 (C polypeptide, protein-glutamine-gamma-glutamyltransferase)	7052	DF1uDSSo	2.8582	1.89906	2.48495	0.603951
hSQ010667	KIF11	Kinesin family member 11	3832	DF1oDSSu	-1.58072	0.428945	1.75786	1.8903
hSQ010715	FNIP2	folliculin interacting protein 2	57600	DF1oDSSd	0.968989	0.538041	0.0925675	-0.81343
hSQ010968	HIST2H2BE	Histone cluster 2, H2be	8370	DF1uDSSo	4.92919	2.35848	2.61104	1.48544
hSQ011128	RSBN1	Round spermatid basic protein 1	54665	DF1dDSSu	-1.11863	-0.420937	-1.23736	0.488953
hSQ011133	ZFAND2A	zinc finger, AN1-type domain 2A	90637	DF1oDSSd	0.661691	-0.369706	0.278388	-1.18206
hSQ011211	HIST1H2BD	Histone cluster 1, H2bd	3017	DF1uDSSo	6.03598	5.4982	3.67273	2.23182
hSQ011524	MYOF	myoferlin	26509	DF1uDSSo	2.10595	0.804744	0.844951	-0.516044
hSQ011763	CASP1	caspase 1, apoptosis-related cysteine peptidase (interleukin 1, beta, convertase)	834	DF1oDSSd	0.773729	0.0385085	0.032729	-0.594835
hSQ011870	SEPX1	selenoprotein X, 1	51734	DF1uDSSo	2.16432	1.02322	0.788838	0.381472
hSQ011874	GBP1	Guanylate binding protein 1, interferon-inducible, 67kDa	2633	DF1uDSSo	4.02899	2.98236	2.50757	1.55157
hSQ011884	AHI1	Abelson helper integration site 1	54806	DF1dDSSu	-1.95863	-1.06727	-0.847162	0.195605
hSQ012041	LOC283174	Hypothetical LOC283174	283174	DF1dDSSu	-0.728994	-0.464644	-0.97594	0.145171
hSQ012104	ZFAND5	Zinc finger, AN1-type domain 5	7763	DF1oDSSd	0.383568	-0.0726395	-0.577433	-1.40343
hSQ012149	RAB32	RAB32, member RAS oncogene family	10981	DF1uDSSo	2.89114	0.629063	-0.0700495	-0.361047
hSQ012371	ARL6IP5	ADP-ribosylation-like factor 6 interacting protein 5	10550	DF1oDSSd	0.201416	-0.488689	-0.491741	-1.40734
hSQ012398	UBE2L6	Ubiquitin-conjugating enzyme E2L 6	9246	DF1uDSSo	2.53899	1.86804	1.72776	0.591568
hSQ012466	TLR2	Toll-like receptor 2	7097	DF1oDSSd	0.95591	-0.452979	-0.603924	-0.494922
hSQ012600	HIST1H2BD	Histone cluster 1, H2bd	3017	DF1uDSSo	5.4867	3.89216	4.26551	2.5396
hSQ012629	FAM86B1	family with sequence similarity 86, member B1	85002	DF1oDSSu	-0.153585	0.518004	0.0282595	0.646097
hSQ012942	LYZ	Lysozyme (renal amyloidosis)	4069	DF1uDSSo	1.30875	0.477127	-0.65127	-1.4555
hSQ013147	FLJ11783	hypothetical protein FLJ11783	79951	DF1dDSSu	-1.12921	-0.970307	-1.1016	0.10951
hSQ013240	TNFSF10	Tumor necrosis factor (ligand) superfamily, member 10	8743	DF1uDSSo	3.10285	1.04865	1.14546	0.554877
hSQ013519	EXO1	Exonuclease 1	9156	DF1oDSSu	-0.257682	1.77198	2.17893	2.11333
hSQ013856	ANO6	Anoctamin 6	196527	DF1uDSSo	2.58876	0.459193	-0.277433	-0.54843
hSQ013958	LOC402247	similar to Calgizzarin (S100C protein) (MLN 70)	402247	DF1uDSSo	1.4765	1.12029	1.51031	-0.0770645
hSQ014141	GLYCTK	Glycerate kinase	132158	DF1dDSSu	-1.38124	-0.551959	-0.734545	-0.269997
hSQ014347	NUTF2	nuclear transport factor 2	10204	DF1uDSSo	1.16875	1.13328	1.01853	0.372938
hSQ014357	C18orf10	chromosome 18 open reading frame 10	25941	DF1oDSSu	0.521536	0.783675	1.6909	1.59655
hSQ014771	DYNLT1	Dynein, light chain, Tctex-type 1	6993	DF1uDSSo	0.921698	0.890981	-0.144492	-0.617057
hSQ014805	BLM	Bloom syndrome, RecQ helicase-like	641	DF1oDSSu	-0.290574	0.617117	0.593005	1.1421
hSQ015160	SHMT2	Serine hydroxymethyltransferase 2 (mitochondrial)	6472	DF1oDSSu	-0.560287	0.869379	0.124214	0.778946
hSQ015236	NUSAP1	Nucleolar and spindle associated protein 1	51203	DF1oDSSu	-0.199904	2.27145	1.91656	1.58433
hSQ015639	MT-TV	mitochondrially encoded tRNA valine	4577	DF1oDSSd	1.02582	-0.262333	0.185456	-2.65677
hSQ015752	S100A11	S100 calcium binding protein A11	6282	DF1uDSSo	1.14386	0.250987	0.428401	-0.692048
hSQ016029	CTSA	cathepsin A	5476	DF1uDSSo	1.59587	0.97941	0.865031	-0.002337
hSQ016303	MTUS1	Microtubule associated tumor suppressor 1	57509	DF1dDSSu	-0.8135	-0.498414	-0.393236	0.426154
hSQ016332	BBS2	Bardet-Biedl syndrome 2	583	DF1dDSSu	-0.863893	-0.457956	-1.34911	-0.083138
hSQ016430	MTPN	myotrophin	136319	DF1oDSSd	1.13932	0.175261	-0.210891	-1.25492
hSQ016536	ATF4	Activating transcription factor 4 (tax-responsive enhancer element B67)	468	DF1oDSSd	-0.764185	-2.20332	-1.39954	-2.54834
hSQ016588	SAP30	Sin3A-associated protein, 30kDa	8819	DF1uDSSo	1.19123	0.845699	1.24811	0.072664
hSQ016695	HIST1H2BL	Histone cluster 1, H2bl	8340	DF1uDSSo	3.78155	1.97454	1.98036	0.307793
hSQ016721	ATP6V0B	ATPase, H+ transporting, lysosomal 21kDa, V0 subunit b	533	DF1oDSSd	0.085951	-0.371567	0.366215	-0.577614
hSQ016842	SAT1	Spermidine/spermine N1-acetyltransferase 1	6303	DF1oDSSd	0.651401	-0.874996	-1.04479	-1.25235
hSQ016940	ncRNA_Mitochondrial_6_583	UCSC_hg16	.	DF1oDSSd	1.58748	-0.070347	-0.164025	-1.60983
hSQ017264	CDRT4	CMT1A duplicated region transcript 4	284040	DF1dDSSu	-1.37837	0.15031	-0.261755	0.039213
hSQ017391	KLF4	Kruppel-like factor 4 (gut)	9314	DF1oDSSd	-1.11771	-2.28895	-2.57743	-2.73843
hSQ017551	NFX1	Nuclear transcription factor, X-box binding 1	4799	DF1oDSSu	0.10876	-0.026707	0.186436	0.959516
hSQ017655	.	.	.	DF1oDSSu	0.042952	0.73889	1.4747	1.03036
hSQ017799	PTTG3P	Transcribed locus	26255	DF1oDSSu	-0.324561	2.11779	1.20656	1.67268
hSQ017999	CNIH4	Cornichon homolog 4 (Drosophila)	29097	DF1uDSSo	1.0567	1.02462	0.198543	-0.170489
hSQ018025	NUP107	Nucleoporin 107kDa	57122	DF1oDSSu	-0.396417	0.181558	-0.0906535	0.663894
hSQ018200	BCKDHB	branched chain keto acid dehydrogenase E1, beta polypeptide	594	DF1dDSSu	-0.874185	0.164193	-0.567433	0.361573
hSQ018317	FTHL8	ferritin, heavy polypeptide-like 8	2501	DF1oDSSd	0.546531	0.71941	0.44826	-1.20734
hSQ018387	LOC100129637	Hypothetical LOC100129637	54758	DF1dDSSu	-0.516239	-0.210302	-0.426599	0.651168
hSQ018598	ATG3	ATG3 autophagy related 3 homolog (S. cerevisiae)	64422	DF1uDSSo	0.814195	-0.317883	1.08623	-0.14456
hSQ018911	MYBL2	V-myb myeloblastosis viral oncogene homolog (avian)-like 2	4605	DF1oDSSu	-0.890965	1.49187	1.39579	1.29645
hSQ018960	SLC31A2	Solute carrier family 31 (copper transporters), member 2	1318	DF1uDSSo	2.35114	1.64974	1.25495	0.24726
hSQ018994	CAPZA2	Capping protein (actin filament) muscle Z-line, alpha 2	830	DF1uDSSo	1.64847	0.217158	1.23826	-1.13077
hSQ019093	TRAPPC6A	Trafficking protein particle complex 6A	79090	DF1oDSSu	-0.362431	0.550407	0.909126	1.22832
hSQ019112	MAGED1	Melanoma antigen family D, 1	9500	DF1oDSSu	-0.49469	1.483	0.443889	0.634547
hSQ019408	CXCR4	Chemokine (C-X-C motif) receptor 4	7852	DF1oDSSd	-1.2635	-2.17581	-1.279	-2.66426
hSQ019497	MGC5618	hypothetical protein MGC5618	79099	DF1oDSSd	0.637007	-1.27145	-1.76124	-2.36723
hSQ019662	GORASP2	Golgi reassembly stacking protein 2, 55kDa	26003	DF1oDSSu	-0.534023	0.266842	0.0627295	0.748384
hSQ019938	AFMID	Arylformamidase	125061	DF1dDSSu	-0.487152	0.370346	0.0204555	0.588225
hSQ020199	EGR1	early growth response 1	1958	DF1oDSSd	0.419292	-2.60624	-4.93671	-5.12271
hSQ020275	CORO1B	coronin, actin binding protein, 1B	57175	DF1oDSSd	0.787593	-0.154717	0.859205	-1.14817
hSQ020453	LOC144383	interferon induced transmembrane protein pseudogene	144383	DF1uDSSo	3.5966	3.21348	1.92589	1.72209
hSQ020556	XPO7	Exportin 7	23039	DF1oDSSd	0.331252	-0.124217	0.645892	-0.877993
hSQ020590	SH2D3A	SH2 domain containing 3A	10045	DF1dDSSu	-0.584768	0.151037	-0.49682	0.685605
hSQ020767	TNFSF13B	Tumor necrosis factor (ligand) superfamily, member 13b	10673	DF1uDSSo	2.6046	1.70843	0.429517	-0.146678
hSQ021369	DLG5	discs, large homolog 5 (Drosophila)	9231	DF1dDSSu	-1.2175	-0.247838	-0.590889	0.761947
hSQ021385	IRF4	Interferon regulatory factor 4	3662	DF1oDSSu	-1.10011	-0.622376	0.921538	0.473847
hSQ021435	SLC26A2	Solute carrier family 26 (sulfate transporter), member 2	1836	DF1dDSSu	-0.616526	-0.474301	-0.181544	0.585881
hSQ021602	HIST1H2BC	histone cluster 1, H2bc	8347	DF1uDSSo	4.17471	2.50064	2.39646	1.1489
hSQ021813	TMSL6	thymosin-like 6 (pseudogene)	7120	DF1oDSSd	1.03859	0.024467	-1.95176	-1.16377
hSQ021898	FLJ23556	hypothetical protein FLJ23556	79938	DF1uDSSo	1.69712	0.042928	-0.0131585	-0.192503
hSQ021985	ITM2B	integral membrane protein 2B	9445	DF1uDSSo	2.01169	0.697125	0.0235335	0.001371
hSQ022302	C18orf22	chromosome 18 open reading frame 22	79863	DF1dDSSu	-0.96318	0.170652	-0.143462	0.490541
hSQ022692	SNN	stannin	8303	DF1oDSSd	0.690311	0.909363	-1.00111	-0.688674
hSQ022717	NAP1L1	Nucleosome assembly protein 1-like 1	4673	DF1oDSSd	-0.014257	-0.341493	-0.824757	-0.936676
hSQ022942	TMEM218	Transmembrane protein 218	219854	DF1dDSSu	-0.808859	-0.410937	0.0528385	0.243953
hSQ023002	TSN	Translin	7247	DF1oDSSu	-0.675215	0.150724	-0.055574	0.38554
hSQ023089	PLEK	Pleckstrin	5341	DF1oDSSd	1.00476	-0.400155	-0.613011	-0.990587
hSQ023129	BRI3BP	BRI3 binding protein	140707	DF1oDSSu	-1.85161	-0.212213	0.0995965	1.29268
hSQ023286	MLEC	Transcribed locus, moderately similar to NP_004913.2 SEC24-related protein C [Homo sapiens]	9761	DF1oDSSu	-0.740017	0.483945	0.745893	0.555297
hSQ023365	IGLV7-43	BCR/TCR^IGLV7-43	.	DF1oDSSu	0.003031	2.28095	-0.358354	0.910932
hSQ023462	NCOA4	nuclear receptor coactivator 4	8031	DF1oDSSd	0.811415	-0.095589	-0.191742	-0.687339
hSQ023784	C7orf58	Chromosome 7 open reading frame 58	79974	DF1oDSSd	1.32522	0.62512	-0.407932	-0.755312
hSQ023789	CTSC	Cathepsin C	1075	DF1uDSSo	0.901141	0.929063	1.33798	-0.536047
hSQ023941	CASP4	Caspase 4, apoptosis-related cysteine peptidase	837	DF1oDSSd	0.379949	-1.15614	0.316646	-1.03224
hSQ024232	SLC25A23	Solute carrier family 25 (mitochondrial carrier; phosphate carrier), member 23	79085	DF1oDSSu	-0.11831	1.64645	1.5355	2.44137
hSQ024840	CEP55	Centrosomal protein 55kDa	55165	DF1oDSSu	-0.800806	2.26909	2.363	2.30888
hSQ024860	GAL3ST4	galactose-3-O-sulfotransferase 4	79690	DF1dDSSu	-1.9667	-2.11653	-2.63557	-0.0244595
hSQ024877	PDLIM1	PDZ and LIM domain 1	9124	DF1uDSSo	1.56692	0.409147	1.2619	-0.445671
hSQ024974	ACTR2	ARP2 actin-related protein 2 homolog (yeast)	10097	DF1dDSSu	-1.40773	-0.964033	-0.338077	0.529689
hSQ025025	FLOT1	Flotillin 1	10211	DF1uDSSo	1.2367	0.984626	1.52532	-0.0738325
hSQ025240	OXSR1	Oxidative-stress responsive 1	9943	DF1oDSSd	0.160795	0.558292	-0.289487	-0.562048
hSQ025311	TSPYL1	TSPY-like 1	29940	DF1uDSSo	2.02357	0.441753	-0.574203	-0.391778
hSQ025550	ZKSCAN2	Zinc finger with KRAB and SCAN domains 2	342357	DF1dDSSu	-0.50505	0.0297045	0.084681	0.877762
hSQ025585	ENG	endoglin	2022	DF1dDSSu	-0.970726	-0.034788	0.446026	0.513462
hSQ025667	UNG	Uracil-DNA glycosylase	7374	DF1oDSSu	-0.555848	0.761843	-0.289235	1.00517
hSQ026165	ANO6	Anoctamin 6	196527	DF1uDSSo	1.98265	0.101252	-0.405507	-0.822886
hSQ026185	SNORD73A	small nucleolar RNA, C/D box 73A	8944	DF1dDSSu	-1.85674	-1.58905	-1.11316	-0.594155
hSQ026213	KBTBD6	Kelch repeat and BTB (POZ) domain containing 6	89890	DF1oDSSu	-0.863071	0.3953	0.276429	1.13294
hSQ026231	LEPROT	leptin receptor overlapping transcript	54741	DF1oDSSd	0.962953	0.23889	-0.435294	-0.652856
hSQ026237	AHSA1	AHA1, activator of heat shock 90kDa protein ATPase homolog 1 (yeast)	10598	DF1uDSSo	1.07201	0.079706	1.56665	-0.845586
hSQ026303	IFNGR2	interferon gamma receptor 2 (interferon gamma transducer 1)	3460	DF1uDSSo	1.66495	1.24541	0.843759	0.209414
hSQ026316	TMSL1	thymosin-like 1 (pseudogene)	7115	DF1oDSSd	0.431141	0.164136	0.017985	-1.23261
hSQ026473	CLCN7	Chloride channel 7	1186	DF1oDSSd	0.611922	-0.55214	-1.22133	-0.277235
hSQ026479	FCHSD2	FCH and double SH3 domains 2	9873	DF1oDSSu	-0.61831	-0.050387	-0.2145	0.394502
hSQ026489	GOLM1	Golgi membrane protein 1	51280	DF1uDSSo	1.66504	0.549508	0.559034	0.148124
hSQ026529	NCAPD3	Non-SMC condensin II complex, subunit D3	23310	DF1oDSSu	-0.644768	0.664136	0.232985	0.790605
hSQ026580	SDCBP	Syndecan binding protein (syntenin)	6386	DF1oDSSd	0.628758	-0.0576395	-0.454398	-0.468433
hSQ026690	GTPBP5	GTP binding protein 5 (putative)	26164	DF1dDSSu	-0.345517	-0.219378	0.253292	0.488949
hSQ026753	BCL2A1	BCL2-related protein A1	597	DF1uDSSo	1.55523	0.200424	1.08495	-1.26274
hSQ026838	MBOAT7	Membrane bound O-acyltransferase domain containing 7	79143	DF1uDSSo	0.579603	-0.0629	-0.155678	-0.09824
hSQ026847	RAB23	RAB23, member RAS oncogene family	51715	DF1oDSSu	-0.172879	1.15729	0.568585	1.19445
hSQ026954	HIST1H2BH	Histone cluster 1, H2bh	8345	DF1uDSSo	4.83979	2.58232	2.62654	0.850541
hSQ027074	HES4	hairy and enhancer of split 4 (Drosophila)	57801	DF1uDSSo	1.27113	0.722483	0.660627	-0.229641
hSQ027115	VCL	vinculin	7414	DF1oDSSd	2.3917	0.175306	-1.10949	-0.835485
hSQ027200	COBLL1	COBL-like 1	22837	DF1oDSSu	-1.18921	1.36462	0.725507	0.926161
hSQ027267	UBE2F	Ubiquitin-conjugating enzyme E2F (putative)	140739	DF1uDSSo	0.704426	0.053477	0.183004	-0.581341
hSQ027401	TPM1	Tropomyosin 1 (alpha)	7168	DF1uDSSo	1.95508	1.28498	0.50389	-0.742111
hSQ027644	MEGF9	Multiple EGF-like-domains 9	1955	DF1uDSSo	1.03578	0.624686	-0.499499	-0.518845
hSQ027846	AKR1B1	Aldo-keto reductase family 1, member B1 (aldose reductase)	231	DF1dDSSu	-1.11272	-0.301854	-0.165966	0.119688
hSQ027871	PLCB2	Phospholipase C, beta 2	5330	DF1oDSSd	0.493956	-1.13221	-1.47132	-0.958889
hSQ027880	TCF19	Transcription factor 19	6941	DF1oDSSu	0.331921	2.17961	1.67853	2.32294
hSQ027922	C14orf167	Chromosome 14 open reading frame 167	55449	DF1dDSSu	-0.87216	-0.558145	-0.193001	0.138514
hSQ028119	GLUL	Glutamate-ammonia ligase (glutamine synthetase)	2752	DF1uDSSo	1.56708	1.10155	1.16088	-0.138053
hSQ028522	CASP4	Caspase 4, apoptosis-related cysteine peptidase	837	DF1uDSSo	1.06708	0.010188	0.204109	-0.60149
hSQ028576	TMSL4	thymosin-like 4 (pseudogene)	7118	DF1oDSSd	0.491921	-0.187852	-1.44161	-1.34863
hSQ028786	MT-TM	mitochondrially encoded tRNA methionine	4569	DF1oDSSd	0.957333	-0.524861	-0.841086	-2.60332
hSQ028865	FRAT1	Frequently rearranged in advanced T-cell lymphomas	10023	DF1oDSSd	0.408748	0.344686	-0.9295	-0.437061
hSQ028885	PMM2	phosphomannomutase 2	5373	DF1oDSSu	-0.729295	0.417483	-0.0702955	0.540359
hSQ028939	PTPN12	Protein tyrosine phosphatase, non-receptor type 12	5782	DF1uDSSo	1.79198	0.625581	0.0257875	-0.801777
hSQ029202	WDR76	WD repeat domain 76	79968	DF1oDSSu	-0.778729	0.414266	1.19008	1.71574
hSQ029387	HLA-DPB1	Major histocompatibility complex, class II, DP beta 1	3115	DF1uDSSo	0.3065	0.071586	0.0085335	-0.890498
hSQ029511	MMD	Monocyte to macrophage differentiation-associated	23531	DF1uDSSo	5.74228	2.82913	1.15403	-0.0503115
hSQ029611	SSR3	Signal sequence receptor, gamma (translocon-associated protein gamma)	6747	DF1oDSSu	-0.21807	-0.065307	1.00551	1.34294
hSQ029709	RAB40B	RAB40B, member RAS oncogene family	10966	DF1dDSSu	-1.67803	-0.785604	-0.569789	-0.0923535
hSQ030066	LOC389873	similar to selenophosphate synthetase 1	389873	DF1oDSSu	-0.748077	0.257157	-0.126325	0.462765
hSQ030131	SLC30A5	Solute carrier family 30 (zinc transporter), member 5	64924	DF1oDSSu	-0.490214	0.244316	-0.200574	0.307192
hSQ030167	PAIP1	Poly(A) binding protein interacting protein 1	10605	DF1uDSSo	1.75022	0.098147	-0.415967	-0.636964
hSQ030727	CHPF	Chondroitin polymerizing factor	79586	DF1oDSSu	0.275231	2.25104	1.74798	1.7106
hSQ030982	LOC442022	similar to Phosphatidylethanolamine-binding protein (PEBP) (Prostatic binding protein) (HCNPpp) (Neuropolypeptide h3) (Raf kinase inhibitor protein) (RKIP)	442022	DF1dDSSu	-1.10926	-0.100205	0.009126	0.09676
hSQ031402	SNORD32A	small nucleolar RNA, C/D box 32A	26819	DF1dDSSu	-0.879212	0.16462	-0.611263	0.077945
hSQ031566	RAP1B	RAP1B, member of RAS oncogene family	5908	DF1oDSSd	1.05232	0.43137	-0.339104	-1.2351
hSQ031678	RRM1	Ribonucleotide reductase M1	6240	DF1oDSSu	-0.628628	1.30104	0.205873	1.59239
hSQ032114	IER5	Immediate early response 5	51278	DF1uDSSo	1.40372	0.799975	0.196777	-0.685455
hSQ032296	OLIG1	Oligodendrocyte transcription factor 1	116448	DF1oDSSd	0.989691	-1.03233	-0.167433	-1.69678
hSQ032523	.	.	.	DF1oDSSd	1.14986	0.539149	0.128675	-1.62889
hSQ032574	SETX	Senataxin	23064	DF1oDSSd	0.305951	-0.213116	-0.36005	-1.28105
hSQ032632	TRIM69	tripartite motif-containing 69	140691	DF1uDSSo	2.96784	1.72633	1.36654	0.573973
hSQ032684	ATP6AP1L	ATPase, H+ transporting, lysosomal accessory protein 1-like	92270	DF1dDSSu	-0.501011	0.420346	0.545455	0.985006
hSQ032988	PEX11B	Peroxisomal biogenesis factor 11 beta	8799	DF1oDSSu	-0.131802	0.17273	0.014951	0.763953
hSQ033148	CNIH4	Cornichon homolog 4 (Drosophila)	29097	DF1uDSSo	1.17833	0.569874	0.840081	-0.0359165
hSQ033333	PDIA5	Protein disulfide isomerase family A, member 5	10954	DF1oDSSu	0.088729	1.73184	1.33273	0.866819
hSQ033403	HBE1	hemoglobin, epsilon 1	3046	DF1oDSSd	1.31163	-0.150676	0.422904	-2.37248
hSQ033529	POMZP3	POM (POM121 homolog, rat) and ZP3 fusion	22932	DF1oDSSu	-0.734185	0.331753	-0.176852	0.626658
hSQ033649	RPN1	Ribophorin I	6184	DF1oDSSu	-0.167351	1.67057	0.57738	1.06389
hSQ033683	CASP1	Caspase 1, apoptosis-related cysteine peptidase (interleukin 1, beta, convertase)	834	DF1uDSSo	1.16801	-0.006797	0.715618	-0.218268
hSQ033773	FLJ10357	Protein SOLO	55701	DF1uDSSo	1.25114	0.629063	0.0049505	0.033956
hSQ033801	ACTR10	Actin-related protein 10 homolog (S. cerevisiae)	55860	DF1oDSSd	0.171647	-0.010662	0.548455	-0.922339
hSQ033856	EPB41L3	Erythrocyte membrane protein band 4.1-like 3	23136	DF1uDSSo	1.46404	1.34923	-0.301046	0.452759
hSQ033859	USP36	Ubiquitin specific peptidase 36	57602	DF1oDSSd	-0.794048	-0.213116	-1.90716	-1.83761
hSQ033898	ESR1	Estrogen receptor 1	2099	DF1oDSSu	-1.38052	0.642478	0.51118	1.0223
hSQ034036	IRS2	Insulin receptor substrate 2	8660	DF1oDSSd	-0.541242	-1.82264	-1.65151	-1.87678
hSQ034064	FICD	FIC domain containing	11153	DF1oDSSu	0.663263	1.37603	1.66488	1.8875
hSQ034309	IFI30	Interferon, gamma-inducible protein 30	10437	DF1uDSSo	1.32397	1.08095	0.920071	0.107496
hSQ034336	SOD2	Superoxide dismutase 2, mitochondrial	6648	DF1uDSSo	2.24626	0.441331	0.556538	-0.132808
hSQ034397	CDC42	cell division cycle 42 (GTP binding protein, 25kDa)	998	DF1oDSSd	0.542361	0.073103	-1.0106	-0.988175
hSQ034449	LOC441481	glutathione peroxidase 1 pseudogene	441481	DF1uDSSo	1.74876	0.767362	0.400602	-0.764993
hSQ034554	GMPPB	GDP-mannose pyrophosphorylase B	29925	DF1oDSSu	-0.390294	1.30254	1.51646	1.36711
hSQ034842	HIST2H2AA3	Histone cluster 2, H2aa3	8337	DF1uDSSo	3.12924	2.17673	1.49584	0.194646
hSQ034897	NPC2	Niemann-Pick disease, type C2	10577	DF1oDSSd	0.012361	-0.429717	-0.658829	-1.38317
hSQ034953	TRNAL1	transfer RNA leucine 1 (anticodon AAG)	7207	DF1uDSSo	2.00728	0.398147	-0.324703	-0.453531
hSQ034954	MT-TL1	mitochondrially encoded tRNA leucine 1 (UUA/G)	4567	DF1oDSSd	2.30228	0.108219	-1.04577	-1.18853
hSQ035351	ZFP106	Zinc finger protein 106 homolog (mouse)	64397	DF1oDSSd	-0.251802	-0.593423	-0.50005	-0.972611
hSQ035459	CARS2	Cysteinyl-tRNA synthetase 2, mitochondrial (putative)	79587	DF1oDSSd	0.719986	-0.064822	-0.180295	-0.27786
hSQ035614	DNAJC10	DnaJ (Hsp40) homolog, subfamily C, member 10	54431	DF1dDSSu	-0.864049	0.164136	-0.34005	0.340608
hSQ036266	DLG5	Transcribed locus	9231	DF1dDSSu	-1.56882	-0.339919	-0.826069	0.329896
hSQ036608	B9D1	B9 protein domain 1	27077	DF1oDSSu	-0.503874	0.315791	1.0347	0.858705
hSQ036657	RN7SK	RNA, 7SK small nuclear	125050	DF1dDSSu	-1.26625	0.77598	-0.773571	0.519509
hSQ036701	DNAJB6	Transcribed locus	10049	DF1oDSSd	0.365815	0.721753	-0.464545	-1.42343
hSQ036749	GARS	Glycyl-tRNA synthetase	2617	DF1oDSSu	-0.329688	1.03167	0.078695	0.796328
hSQ036779	BCL2L12	BCL2-like 12 (proline rich)	83596	DF1oDSSu	-0.168894	0.865638	1.28786	1.0853
hSQ037515	ZBTB5	Zinc finger and BTB domain containing 5	9925	DF1dDSSu	-0.531801	-0.19727	-0.58216	0.610608
hSQ037635	ANXA4	Annexin A4	307	DF1uDSSo	0.484315	0.549507	-0.198078	-0.566963
hSQ037889	FNIP2	Transcribed locus	57600	DF1oDSSd	0.408198	-0.020937	-0.332161	-1.00605
hSQ038205	SAMM50	Sorting and assembly machinery component 50 homolog (S. cerevisiae)	25813	DF1dDSSu	-0.953022	-0.131433	0.0390175	0.304791
hSQ038647	SDCBP	Syndecan binding protein (syntenin)	6386	DF1oDSSd	0.47801	0.472523	0.0677295	-1.16484
hSQ038912	WARS2	Tryptophanyl tRNA synthetase 2, mitochondrial	10352	DF1dDSSu	-1.00369	-0.534788	-0.411282	0.458461
hSQ038938	UAP1	UDP-N-acteylglucosamine pyrophosphorylase 1	6675	DF1oDSSu	0.053264	2.52095	1.36184	1.3125
hSQ039053	LAMP2	Lysosomal-associated membrane protein 2	3920	DF1uDSSo	1.33227	1.87155	0.876076	0.215078
hSQ039241	SERPINA1	Serpin peptidase inhibitor, clade A (alpha-1 antiproteinase, antitrypsin), member 1	5265	DF1uDSSo	0.894785	0.34565	1.26634	-0.882808
hSQ039259	IGHV1-69	immunoglobulin heavy variable 1-69	28461	DF1oDSSu	-0.005726	-0.172888	-0.456281	1.86846
hSQ039265	GMPPB	GDP-mannose pyrophosphorylase B	29925	DF1oDSSu	0.489786	1.79262	1.79957	1.81898
hSQ039266	KNTC1	Kinetochore associated 1	9735	DF1oDSSu	-0.436398	1.06813	0.0583895	1.11436
hSQ039269	SDSL	Serine dehydratase-like	113675	DF1uDSSo	2.32571	2.74018	2.3447	0.513707
hSQ039524	RPL13A	ribosomal protein L13a	23521::26817::26818	DF1dDSSu	-1.42124	-0.691959	-1.1842	-0.12343
hSQ039699	P2RX7	Purinergic receptor P2X, ligand-gated ion channel, 7	5027	DF1uDSSo	1.01712	0.566027	0.126842	-0.735722
hSQ039975	KIAA0513	KIAA0513	9764	DF1oDSSd	0.938198	-0.220937	-0.48005	-0.460959
hSQ040076	SFRS12	Splicing factor, arginine/serine-rich 12	140890	DF1dDSSu	-0.940574	-1.65122	-0.706995	-0.0429935
hSQ040228	TYMS	Thymidylate synthetase	7298	DF1oDSSu	-0.348584	2.43934	2.17326	2.15266
hSQ040258	ATP6V0D1	ATPase, H+ transporting, lysosomal 38kDa, V0 subunit d1	9114	DF1uDSSo	1.06919	-0.0510505	1.09604	-0.0195605
hSQ040451	NFE2	Nuclear factor (erythroid-derived 2), 45kDa	4778	DF1uDSSo	3.56847	2.8407	1.87023	1.58088
hSQ040779	PALB2	Partner and localizer of BRCA2	79728	DF1oDSSu	0.306598	0.963103	0.483003	1.12201
hSQ040919	GIMAP8	GTPase, IMAP family member 8	155038	DF1oDSSd	1.03748	-0.466533	-0.249929	-0.362504
hSQ041401	C21orf56	Chromosome 21 open reading frame 56	84221	DF1dDSSu	-0.703548	-0.704644	-0.185942	0.926825
hSQ041557	ATF3	Activating transcription factor 3	467	DF1oDSSd	1.69273	0.55633	-0.308462	-1.22281
hSQ041857	DNAJB2	DnaJ (Hsp40) homolog, subfamily B, member 2	3300	DF1oDSSu	0.327569	0.429795	0.557014	1.55498
hSQ041904	KIAA0101	KIAA0101	9768	DF1oDSSu	-1.11845	2.53144	2.38036	2.58101
hSQ041906	MYBL2	V-myb myeloblastosis viral oncogene homolog (avian)-like 2	4605	DF1oDSSu	-0.462877	1.55347	2.9681	1.92928
hSQ041908	COPB1	Coatomer protein complex, subunit beta 1	1315	DF1oDSSu	0.103568	0.39668	0.530455	1.12822
hSQ041923	DIP2C	DIP2 disco-interacting protein 2 homolog C (Drosophila)	22982	DF1dDSSu	-0.469782	-0.888414	-0.541466	0.646154
hSQ041951	ALG9	Transcribed locus	79796	DF1oDSSu	-0.634023	0.189356	0.530617	0.621729
hSQ042034	LOC440701	LOC440701	440701	DF1oDSSu	-0.548859	0.174136	0.0928395	0.864041
hSQ042245	HDAC5	Histone deacetylase 5	10014	DF1uDSSo	1.57919	0.050782	0.386037	-0.291342
hSQ042443	SFXN2	Sideroflexin 2	118980	DF1oDSSu	-0.105951	1.00395	0.0558935	1.2853
hSQ042590	CNN3	Calponin 3, acidic	1266	DF1dDSSu	-0.665905	-0.848414	-0.823236	0.841157
hSQ042799	CDC25A	Cell division cycle 25 homolog A (S. pombe)	993	DF1oDSSu	-0.425868	1.52008	1.56893	2.93333
hSQ042809	TMBIM1	Transmembrane BAX inhibitor motif containing 1	64114	DF1uDSSo	1.4167	0.450607	0.220507	-0.500493
hSQ042847	CYBB	Cytochrome b-245, beta polypeptide	1536	DF1oDSSd	0.807638	-0.578542	-0.346258	-0.653616
hSQ042868	AGA	Aspartylglucosaminidase	175	DF1oDSSu	0.228285	0.439936	0.225892	1.49544
hSQ043354	ALDH18A1	Aldehyde dehydrogenase 18 family, member A1	5832	DF1oDSSu	-0.236607	1.15279	0.793674	1.44611
hSQ043592	HSPB1	Heat shock 27kDa protein 1	3315	DF1uDSSo	2.5867	1.4003	2.53109	-0.262057
hSQ043594	HLX	H2.0-like homeobox	3142	DF1uDSSo	2.18708	1.22587	0.671076	0.481733
hSQ043830	PAIP2	Poly(A) binding protein interacting protein 2	51247	DF1oDSSd	0.521141	0.611037	-0.0900495	-0.811047
hSQ044783	GSTO1	Glutathione S-transferase omega 1	9446	DF1uDSSo	1.9014	0.440005	0.833245	-0.195789
hSQ044788	SLC30A5	Solute carrier family 30 (zinc transporter), member 5	64924	DF1oDSSu	-0.642158	0.394621	-0.11527	0.285845
hSQ044866	LYRM4	LYR motif containing 4	57128	DF1dDSSu	-0.982993	-0.978461	-0.803353	-0.003805
hSQ045491	THBS1	Thrombospondin 1	7057	DF1oDSSd	2.16198	0.946567	-1.69618	-2.26834
